# Supplementary material for: The Impact of Industry Funding on Randomized Controlled Trials of Biologic Therapies
Source: Medicines (Basel). 2022 Feb 28;9(3):18. doi: 10.3390/medicines9030018 (PMC8951352; doi:10.3390/medicines9030018)
Supplement: Supplementary file 1 [file medicines-09-00018-s001.zip]

Archive with 1 entries (1 files):
- medicines-1605928-supplementary.pdf
